# Supplementary material for: Purification of Hollow Sporopollenin Microcapsules from Sunflower and Chamomile Pollen Grains
Source: Polymers (Basel). 2021 Jun 25;13(13):2094. doi: 10.3390/polym13132094 (PMC8271440; doi:10.3390/polym13132094)
Supplement: Supplementary file 1 [file polymers-13-02094-s001.zip]

Archive with 3 entries (3 files):
- FIGS1.EPS
- FIGS2.JPG
- polymers-1240221-SI.pdf
